# Supplementary material for: Alterations in ZnT1 expression and function lead to impaired intracellular zinc homeostasis in cancer
Source: Cell Death Discov. 2019 Nov 12;5:144. doi: 10.1038/s41420-019-0224-0 (PMC6851190; doi:10.1038/s41420-019-0224-0)
Supplement: Supplementary file 9 — Table S2: Number of conspicuous LoF mutations and missense mutations in ZnT1-ZnT10 in COSMIC and gnomAD, their odds ratio, and p-values. Asterisks indicate statistically significant increase in LoF or predicted deleterious missense mutations in tumor specimens, compared to healthy controls(t test with FDR, α=0.05) [file 41420_2019_224_MOESM9_ESM.xlsx]

## Sheet: Sheet2
Loss of function (LoF)
	gnomAD		COSMIC
gene name	deleterious	not deleterious	deleterious	not deleterious	odds ratio	P-value (Fischer Exact test)
ZNT1	4	331	9	105	7.0922	0.00093578	*
ZNT2	16	287	8	100	1.43493	0.473463
ZNT3	22	319	26	146	2.58198	0.00212906	*
ZNT4	17	301	13	94	2.44858	0.0270854
ZNT5	37	497	17	133	1.71703	0.0867375
ZNT6	47	433	26	104	2.30309	0.00230481	*
ZNT7	32	324	20	95	2.13174	0.0163874	*
ZNT8	41	311	21	249	0.639713	0.137066
ZNT9	50	377	29	134	1.63185	0.0587187
ZNT10	7	350	17	182	4.67071	0.000404712	*
Missense
	gnomAD		COSMIC
gene name	deleterious	not deleterious	deleterious	not deleterious	odds ratio	P-value (Fischer Exact test)
ZNT1	34	158	37	37	4.64684	2.45527e-07	*
ZNT2	49	133	17	55	0.838926	0.636637
ZNT3	52	133	43	65	1.83184	0.0200094
ZNT4	42	162	17	49	1.33815	0.394062
ZNT5	45	254	19	76	1.41103	0.265636
ZNT6	46	204	21	64	1.45518	0.271613
ZNT7	71	114	31	44	1.13122	0.675979
ZNT8	67	131	52	124	0.819941	0.43636
ZNT9	65	140	36	64	1.21153	0.517189
ZNT10	50	161	52	95	1.7625	0.0176032
