# Supplementary material for: Alterations in ZnT1 expression and function lead to impaired intracellular zinc homeostasis in cancer
Source: Cell Death Discov. 2019 Nov 12;5:144. doi: 10.1038/s41420-019-0224-0 (PMC6851190; doi:10.1038/s41420-019-0224-0)
Supplement: Supplementary file 10 — Table S3: Number of conspicuous LoF mutations and missense mutations in ZIP1-ZIP14 in COSMIC and gnomAD, their odds ratio, and p-values. Asterisks indicate statistically significant increase in LoF or predicted deleterious missense mutations in tumor specimens, compared to healthy controls (t test with FDR, α=0.05) [file 41420_2019_224_MOESM10_ESM.xlsx]

## Sheet: Sheet2
conspicuous LoF
	Gnomad		COSMIC
gene name	deleterious	not deleterious	deleterious	not deleterious	odds ratio	P-value (Fischer Exact test)
Zip1	22	237	7	76	0.99226	1
Zip2	16	350	4	72	1.21521	0.761009
Zip3	11	471	6	103	2.49439	0.103395
Zip4	50	820	17	164	1.7001	NA
Zip5	50	526	17	171	1.04581	0.882348
Zip6	37	573	22	184	1.85151	0.0302804
Zip7	26	388	11	82	2.002	0.0764052
Zip8	15	323	19	89	4.5977	3.54692e-05	*
Zip9	7	203	7	55	3.6914	0.0205825
Zip10	7	551	47	215	17.2117	4.61439e-18	*
Zip11	38	678	11	108	1.84128	0.0910555
Zip12	43	593	47	359	1.80538	NA
Zip13	27	385	9	98	1.30959	0.522173
Zip14	21	672	10	105	3.04785	0.00740738	*
conspicuous LoF
	Gnomad		COSMIC
gene name	deleterious	not deleterious	deleterious	not deleterious	odds ratio	P-value (Fischer Exact test)
Zip1	26	119	15	40	1.67448	0.175165
Zip2	65	135	20	36	1.1538	0.748364
Zip3	49	146	14	49	0.851281	0.736845
Zip4	120	304	39	64	1.54369	0.0721818
Zip5	119	201	23	86	0.451732	0.00211079	*
Zip6	76	292	42	89	1.81324	0.00893846
Zip7	58	150	21	45	1.23107	0.533246
Zip8	122	80	27	31	0.571135	0.0710521
Zip9	36	71	11	24	0.903914	0.839677
Zip10	68	288	53	126	1.78158	0.00647961
Zip11	103	108	37	39	0.994728	1
Zip12	93	300	74	199	1.18765	0.364369
Zip13	54	117	15	45	0.72223	0.413051
Zip14	38	176	12	54	1.02923	1
