# Supplementary material for: Alterations in ZnT1 expression and function lead to impaired intracellular zinc homeostasis in cancer
Source: Cell Death Discov. 2019 Nov 12;5:144. doi: 10.1038/s41420-019-0224-0 (PMC6851190; doi:10.1038/s41420-019-0224-0)
Supplement: Supplementary file 11 — Table S4: FluoZin3 raw data for Figure 5 [file 41420_2019_224_MOESM11_ESM.xlsx]

## Sheet: Sheet1
	18.03.19	11.4.19	4.4.19	11.4.19	17.4.19	average	standard deviation	t.test to WT
	Raw FluoZin3 signal
ZnT2-HA	314.97	154.59	209.31	350.7	224.15	250.744	71.8134	0.0119641
WT-ZnT1+ZnT2-HA	183.73	120.07	136.1	272.72	176.84	177.892	53.1366	N.A.
D47G-ZnT1+ZnT2-HA	285.46	179.62	194.82	373.89		258.447	77.9726	0.00716601
G73D-ZnT1+ZnT2-HA	330.93	142.64	194.2	399.18	261.99	265.788	92.0235	0.017565
R76L-ZnT1+ZnT2-HA	290.05	196.27	268.79	391.21		286.58	69.6991	0.00287488
N127K-ZnT1+ZnT2-HA	304.9	191.02	245.67	425.76		291.837	87.1801	0.00676498
R246C-ZnT1+ZnT2-HA	304.2	160.5	197.73	432.33	229.29	264.81	96.1837	0.0189096
V252G-ZnT1+ZnT2-HA	234.68	139.74	233.45	430.44	218.14	251.29	96.1574	0.0405996
S259L-ZnT1+ZnT2-HA	327.12	156.52	242.88	414.6		285.28	95.9833	0.0234316
D317Y-ZnT1+ZnT2-HA	293.58	164.34	259.82	336.88		263.655	63.513	0.0197112
