# Supplementary material for: Alterations in ZnT1 expression and function lead to impaired intracellular zinc homeostasis in cancer
Source: Cell Death Discov. 2019 Nov 12;5:144. doi: 10.1038/s41420-019-0224-0 (PMC6851190; doi:10.1038/s41420-019-0224-0)
Supplement: Supplementary file 12 — Table S5: Ruby fluorescence levels for Figure S3 [file 41420_2019_224_MOESM12_ESM.xlsx]

## Sheet: Sheet1
	18.03.19		28.2.19		4.4.19		11.4.19		17.4.19
	Mean Ruby fluorescence	% of WT	Mean Ruby fluorescence	% of WT	Mean Ruby fluorescence	% of WT	Mean Ruby fluorescence	% WT	Mean Ruby fluorescence	%WT	average % WT	standard deviation
ZnT2-HA	348.07	5.14011	165.9	4.11681	433.26	12.9627	486.45	10.73	199.73	5.30844	7.6516	3.5207
WT-ZnT1+ZnT2-HA	6771.64	100	4029.82	100	3342.36	100	4533.57	100	3762.5	100	100	0
D47G-ZnT1+ZnT2-HA	4610.04	68.0786	2641.9	65.5588	3245.02	97.0877	3439.83	75.8746			76.6499	12.3974
G73D-ZnT1+ZnT2-HA	7328.02	108.216	2938.34	72.9149	3149.37	94.2259	4090.88	90.2353	4205.04	111.762	95.4709	13.8966
R76L-ZnT1+ZnT2-HA	6335.6	93.5608	4249.57	105.453	4664.37	139.553	2895.97	63.8784			100.611	27.106
N127K-ZnT1+ZnT2-HA	6947.82	102.602	3008.34	74.652	3082.58	92.2276	2968.77	65.4842			83.7414	14.523
R246C-ZnT1+ZnT2-HA	5852.99	86.4339	2037.86	50.5695	3053.54	91.3588	3728.45	82.2409	3873.01	102.937	82.708	17.4988
V252G-ZnT1+ZnT2-HA	5406.37	79.8384	1044.68	25.9237	3376.73	101.028	3054.47	67.3745	1978.69	52.5898	65.3509	25.3149
S259L-ZnT1+ZnT2-HA	6294.2	92.9494	1763.2	43.7538	3071.54	91.8973	3377.93	74.5093			75.7775	19.8862
D317Y-ZnT1+ZnT2-HA	5271.06	77.8402	2961.46	73.4886	4485.56	134.203	3959.18	87.3303			93.2156	24.1878
